# Supplementary material for: Mode of Action Classifications in the EnviroTox Database: Development and Implementation of a Consensus MOA Classification
Source: Environ Toxicol Chem. 2019 Sep 5;38(10):2294–304. doi: 10.1002/etc.4531 (PMC6851772; doi:10.1002/etc.4531)
Supplement: Supplementary file 1 — Supporting information. [file ETC-38-2294-s001.xlsx]

## Sheet: S1-S2
	Table S1: Classification of chemicals, per MOA scheme										Table S2: Consensus classification of chemicals - per MOA scheme
		Chemicals			Entries						Chemicals			Entries
MOA.scheme	MOA.classification	# chemicals in a MOA	Total # chemicals	% of chemicals, per MOA	# entries per MOA	Total # entries	% of entries, per MOA		MOA.scheme	MOA.classification	# chemicals in a MOA	Total # chemicals	% of chemicals, per MOA	# entries per MOA	Total # entries	% of entries, per MOA
ASTER	Nonpolar narcosis	2154	3900	55.2308	39515	91217	43.3198		Aster.3.CAT	N	2376	3900	60.9231	42652	91217	46.7588
ASTER	Out of domain	855	3900	21.9231	29339	91217	32.164		Aster.3.CAT	U	855	3900	21.9231	29338	91217	32.1629
ASTER	Carbonyl reactivity (aldehyde eq. #1)	53	3900	1.35897	383	91217	0.419878		Aster.3.CAT	S	669	3900	17.1538	19227	91217	21.0783
ASTER	Sulfhydryl based reactivity	21	3900	0.538462	275	91217	0.301479		Test.3.CAT	N	2494	3900	63.9487	41026	91217	44.9763
ASTER	Hydrazine based reactivity	27	3900	0.692308	300	91217	0.328886		Test.3.CAT	U	815	3900	20.8974	27195	91217	29.8135
ASTER	Ester narcosis	205	3900	5.25641	3081	91217	3.37766		Test.3.CAT	S	591	3900	15.1538	22996	91217	25.2102
ASTER	Neurotoxicant: Cyclodiene-type	61	3900	1.5641	2547	91217	2.79224		OASIS.3.CAT	N	1843	3900	47.2564	33950	91217	37.2189
ASTER	Nitrile based reactivity	5	3900	0.128205	61	91217	0.0668735		OASIS.3.CAT	U	333	3900	8.53846	19215	91217	21.0652
ASTER	OP mediated AChE inhibition	166	3900	4.25641	9671	91217	10.6022		OASIS.3.CAT	S	1727	3900	44.2821	38052	91217	41.7159
ASTER	Diester toxicity	64	3900	1.64103	810	91217	0.887992		Verhaar.3.CAT	S	1619	3900	41.5128	43856	91217	48.0788
ASTER	Neurotoxicant: Pyrethroid	22	3900	0.564103	1925	91217	2.11035		Verhaar.3.CAT	U	1708	3900	43.7949	37866	91217	41.512
ASTER	Acrylate toxicity	19	3900	0.487179	218	91217	0.238991		Verhaar.3.CAT	N	573	3900	14.6923	9495	91217	10.4092
ASTER	Isocyanate based reactivity	13	3900	0.333333	56	91217	0.0613921		Consensus	N	1568	3900	40.2051	27111	91217	29.7214
ASTER	Alkylation / arylation based reactivity	119	3900	3.05128	1399	91217	1.53371		Consensus	U	1677	3900	43	41957	91217	45.9969
ASTER	Chloro-diester based reactivity	9	3900	0.230769	66	91217	0.0723549		Consensus	S	655	3900	16.7949	22149	91217	24.2817
ASTER	B-Halogenated alcohol based inhibition	5	3900	0.128205	126	91217	0.138132
ASTER	This chemical may be reactive	3	3900	0.0769231	113	91217	0.12388
ASTER	Carbonyl reactivity (aldehyde eq. #3)	19	3900	0.487179	324	91217	0.355197
ASTER	Oxime base reactivity	3	3900	0.0769231	6	91217	0.00657772
ASTER	Carbonyl based reactivity	18	3900	0.461538	141	91217	0.154576
ASTER	Polar Narcosis	17	3900	0.435897	55	91217	0.0602958
ASTER	Malonitrate based reactivity	3	3900	0.0769231	46	91217	0.0504292
ASTER	Carbamate mediated AChE inhibition	12	3900	0.307692	499	91217	0.547047
ASTER	Reactive diketones	7	3900	0.179487	96	91217	0.105244
ASTER	Reactive difunctional acrylate	3	3900	0.0769231	47	91217	0.0515255
ASTER	Pyridinium compounds	1	3900	0.025641	1	91217	0.00109629
ASTER	Quaternary ammonium compounds	4	3900	0.102564	25	91217	0.0274072
ASTER	Quinoline reactivity	1	3900	0.025641	2	91217	0.00219257
ASTER	Acylation based reactivity	4	3900	0.102564	15	91217	0.0164443
ASTER	Uncoupler of oxidative phosphorylation	1	3900	0.025641	7	91217	0.00767401
ASTER	Nitroso based reactivity	3	3900	0.0769231	31	91217	0.0339849
ASTER	Neurotoxicant: Caffeine	1	3900	0.025641	11	91217	0.0120592
ASTER	Respiratory blocker: Azides and Cyanides	1	3900	0.025641	22	91217	0.0241183
ASTER	Neurotoxicant: Nicotine	1	3900	0.025641	4	91217	0.00438515
TEST	Narcosis	2494	3900	63.9487	41026	91217	44.9763
TEST	Out of domain	815	3900	20.8974	27196	91217	29.8146
TEST	AChE inhibition	289	3900	7.41026	14040	91217	15.3919
TEST	Reactivity	77	3900	1.97436	993	91217	1.08861
TEST	Neurotoxicity	131	3900	3.35897	6042	91217	6.62377
TEST	Uncoupler	94	3900	2.41026	1920	91217	2.10487
OASIS	Basesurface narcotics	1064	3900	27.2821	18563	91217	20.3504
OASIS	Phenols and Anilines	332	3900	8.51282	9889	91217	10.8412
OASIS	Out of domain	333	3900	8.53846	19215	91217	21.0652
OASIS	Reactive unspecified	1652	3900	42.359	37338	91217	40.9332
OASIS	Aldehydes	75	3900	1.92308	714	91217	0.782749
OASIS	Narcotic Amine	231	3900	5.92308	2305	91217	2.52694
OASIS	Esters	200	3900	5.12821	3094	91217	3.39191
OASIS	Alpha-, Beta-unsaturated alcohols	16	3900	0.410256	99	91217	0.108532
Verhaar	Class 3: Unspecific activity	1290	3900	33.0769	21545	91217	23.6195
Verhaar	Class 5: Not classifiable	1708	3900	43.7949	37866	91217	41.512
Verhaar	Class 1: Narcosis	463	3900	11.8718	6706	91217	7.3517
Verhaar	Class 2: Polar Narcosis	110	3900	2.82051	2789	91217	3.05754
Verhaar	Class 4: Specific mechanism	329	3900	8.4359	22311	91217	24.4593

## Sheet: S3
		Table S3 : Confidence score per consensus MOA
		Consensus MOA	Confidence score	number n° CAS	Total number of chemicals	Percentage MOA bin	Percentage total number of chemicals
		Narcotic	1	224	1568	14.2857	5.74359
		Narcotic	2	890	1568	56.7602	22.8205
		Narcotic	3	454	1568	28.9541	11.641
		Specific acting	1	66	655	10.0763	1.69231
		Specific acting	2	410	655	62.5954	10.5128
		Specific acting	3	179	655	27.3282	4.58974
		Unclassified	0	1244	1679	74.0917	31.8974
		Unclassified	2	208	1679	12.3883	5.33333
		Unclassified	3	227	1679	13.52	5.82051
